# Supplementary material for: Variation of vital signs with potential to influence the performance of qSOFA scoring in the Ethiopian general population at different altitudes of residency: A multisite cross-sectional study
Source: PLoS One. 2021 Feb 4;16(2):e0245496. doi: 10.1371/journal.pone.0245496 (PMC7861372; doi:10.1371/journal.pone.0245496)
Supplement: S1 Dataset — (XLSX) [file pone.0245496.s001.xlsx]

## Sheet: Sheet1
Subject_ID	Age-group	Gender	Ethnicity	Area_of_residency	Heartrate_min	BPsys_mmHg	BPdia_mmHG	O2satur_Finger	Resp_rate_min	Weight_kg	Height_cm	Body_temp_C	BMI	BP_points	RR_points	qSOFA_pts	qSOFApos
1	21-30	Female	Oromo	Asella	134	120	80	99	26	65	169	36.7	22.7583	0	1	1	0
2	21-30	Female	Oromo	Asella	87	110	80	98	22	67	163	36.7	25.2174	0	1	1	0
3	31-40	Male	not stated	Asella	90	110	90	100	17	63	180	36.8	19.4444	0	0	0	0
4	41-50	Male	not stated	Asella	70	110	80	96	20	86	174	36.9	28.4053	0	0	0	0
5	31-40	Male	Silete	Asella	77	120	80	94	28	60	161	36.6	23.1473	0	1	1	0
6	21-30	Male	Silete	Asella	106	100	70	93	24	80	167	36.7	28.6851	1	1	2	1
7	31-40	Male	Silete	Asella	80	120	100	96	20	79	164	36.4	29.3724	0	0	0	0
8	41-50	Male	Oromo	Asella	73	110	90	92	22	117	170	36.3	40.4844	0	1	1	0
9	21-30	Male	Silete	Asella	85	100	80	93	20	77	175	36.8	25.1429	1	0	1	0
10	≤20	Male	Oromo	Asella	78	100	80	99	20	56	178	36.6	17.6745	1	0	1	0
11	≤20	Male	Oromo	Asella	72	110	60	92	24	60	168	36.5	21.2585	0	1	1	0
12	21-30	Male	Oromo	Asella	60	100	80	94	22	64	165	36.4	23.5078	1	1	2	1
13	21-30	Male	Oromo	Asella	65	110	90	95	16	78	177	36.6	24.8971	0	0	0	0
14	51-60	Male	not stated	Asella	88	120	80	97	20	72	170	35.8	24.9135	0	0	0	0
15	21-30	Female	Oromo	Asella	74	120	80	100	18	59	148	36.4	26.9357	0	0	0	0
16	21-30	Male	Oromo	Asella	79	120	90	94	22	67	172	37.2	22.6474	0	1	1	0
17	21-30	Male	Oromo	Asella	95	130	90	97	24	67	171	36.9	22.913	0	1	1	0
18	21-30	Male	Oromo	Asella	86	120	90	96	22	52	168	37.2	18.424	0	1	1	0
19	41-50	Male	Oromo	Asella	94	120	90	97	30	93	175	37.1	30.3673	0	1	1	0
20	21-30	Female	Oromo	Asella	95	120	80	100	23	59	159	37	23.3377	0	1	1	0
21	≤20	Female	Oromo	Asella	87	100	70	95	24	54	154	36.8	22.7694	1	1	2	1
22	41-50	Male	Oromo	Asella	79	100	80	99	22	73	181	36.7	22.2826	1	1	2	1
23	31-40	Male	Oromo	Asella	70	90	70	96	23	61	169	36.8	21.3578	1	1	2	1
24	21-30	Male	Oromo	Asella	95	100	80	97	24	60	163	37.5	22.5827	1	1	2	1
25	31-40	Male	Amhara	Asella	71	100	70	96	16	65	172	36.4	21.9713	1	0	1	0
26	21-30	Female	Oromo	Asella	66	100	60	96	21	65	162	36.7	24.7676	1	0	1	0
27	21-30	Female	Oromo	Asella	71	90	60	99	24	55	145	36.6	26.1593	1	1	2	1
28	21-30	Male	Oromo	Asella	92	110	80	89	25	83	183	36.8	24.7843	0	1	1	0
29	31-40	Male	Oromo	Asella	85	90	70	96	22	56	172	36.9	18.9292	1	1	2	1
30	31-40	Male	Oromo	Asella	88	110	80	97	24	65	176	37.1	20.984	0	1	1	0
31	31-40	Male	Oromo	Asella	87	110	90	94	18	79	172	36.8	26.7036	0	0	0	0
32	21-30	Male	Oromo	Asella	62	120	80	93	26	70	170	36.2	24.2215	0	1	1	0
33	21-30	Male	Oromo	Asella	72	100	80	99	24	61	174	37.3	20.148	1	1	2	1
34	21-30	Male	Oromo	Asella	74	110	60	88	20	55	168	37.4	19.487	0	0	0	0
35	21-30	Male	Oromo	Asella	54	80	50	96	24	58	166	37.3	21.048	1	1	2	1
36	21-30	Female	Oromo	Asella	109	100	60	95	27	56	163	37.1	21.0772	1	1	2	1
37	21-30	Male	Oromo	Asella	98	120	90	94	20	62	176	36.5	20.0155	0	0	0	0
38	≤20	Male	Oromo	Asella	82	110	70	94	26	63	166	36.3	22.8625	0	1	1	0
39	≤20	Male	Oromo	Asella	99	120	60	95	22	44	161	37	16.9747	0	1	1	0
40	31-40	Male	Oromo	Asella	71	100	60	96	24	57	162	37.3	21.7193	1	1	2	1
41	41-50	Male	Tigray	Asella	104	90	70	92	32	56	180	36.6	17.284	1	1	2	1
42	31-40	Female	Oromo	Asella	77	120	70	97	26	56	157	36.7	22.719	0	1	1	0
43	≤20	Male	Oromo	Asella	79	110	80	97	19	55	166	37.1	19.9594	0	0	0	0
44	41-50	Male	Oromo	Asella	79	90	70	96	22	58	162	35.9	22.1003	1	1	2	1
45	41-50	Male	Gurage	Asella	78	100	70	94	23	72	170	35.9	24.9135	1	1	2	1
46	31-40	Female	Oromo	Asella	63	100	70	98	20	69	153	36.4	29.4758	1	0	1	0
47	61-70	Male	Oromo	Asella	90	110	70	95	21	78	172	36.3	26.3656	0	0	0	0
49	31-40	Male	Oromo	Asella	92	120	70	99	25	70	173	36.9	23.3887	0	1	1	0
50	>70	Male	Amhara	Asella	78	120	80	94	20	79	167	35.9	28.3266	0	0	0	0
51	21-30	Male	Oromo	Asella	105	120	80	95	18	56	178	37.4	17.6745	0	0	0	0
52	21-30	Female	Oromo	Asella	78	100	60	95	24	63	156	36.7	25.8876	1	1	2	1
53	21-30	Female	Amhara	Asella	103	130	80	94	30	80	162	36.5	30.4832	0	1	1	0
54	21-30	Male	Oromo	Asella	72	110	80	95	22	74	184	36.8	21.8573	0	1	1	0
55	21-30	Male	Oromo	Asella	64	120	70	96	22	50	169	36.7	17.5064	0	1	1	0
56	21-30	Male	Oromo	Asella	81	110	80	95	16	63	181	37.3	19.2302	0	0	0	0
57	51-60	Female	Oromo	Asella	98	120	70	94	26	70	152	36.4	30.2978	0	1	1	0
58	21-30	Female	Oromo	Asella	87	90	60	96	26	53	157	36.5	21.5019	1	1	2	1
59	21-30	Male	Oromo	Asella	69	120	80	94	22	65	171	36.6	22.2291	0	1	1	0
61	21-30	Male	Oromo	Asella	89	100	70	98	21	60	180	36.6	18.5185	1	0	1	0
62	21-30	Male	not stated	Asella	84	80	60	95	22	58	180	37.1	17.9012	1	1	2	1
63	21-30	Male	Oromo	Asella	67	120	70	98	24	62	170	37.2	21.4533	0	1	1	0
64	31-40	Male	Oromo	Asella	50	110	60	97	20	64	166	36.3	23.2254	0	0	0	0
65	31-40	Male	Oromo	Asella	75	100	70	97	20	70	177	36.3	22.3435	1	0	1	0
66	≤20	Male	Oromo	Asella	82	100	50	97	18	56	175	36.4	18.2857	1	0	1	0
67	≤20	Male	Oromo	Asella	96	100	70	93	24	55	164	36.8	20.4491	1	1	2	1
68	≤20	Male	Gurage	Asella	113	130	80	97	24	67	182	36.7	20.227	0	1	1	0
69	≤20	Female	Oromo	Asella	97	90	70	97	22	45	153	36.8	19.2234	1	1	2	1
70	≤20	Female	Gurage	Asella	77	90	60	92	21	58	164	36.7	21.5645	1	0	1	0
71	21-30	Male	Oromo	Asella	113	140	70	100	26	71	177	36.6	22.6627	0	1	1	0
72	≤20	Male	Oromo	Asella	90	110	70	98	24	62	175	36.7	20.2449	0	1	1	0
73	21-30	Male	Oromo	Asella	72	110	70	98	19	60	172	36.6	20.2812	0	0	0	0
74	21-30	Male	Amhara	Asella	73	130	90	97	30	69	175	36.6	22.5306	0	1	1	0
75	≤20	Female	Oromo	Asella	116	110	80	97	19	48	155	36.5	19.9792	0	0	0	0
76	21-30	Male	Amhara	Asella	96	110	80	96	22	68	174	36.4	22.46	0	1	1	0
77	≤20	Female	Oromo	Asella	97	100	70	96	23	50	155	37.1	20.8117	1	1	2	1
78	21-30	Male	Oromo	Asella	97	100	80	97	24	74	179	36.9	23.0954	1	1	2	1
79	31-40	Male	Oromo	Asella	87	110	90	93	26	69	173	36.1	23.0546	0	1	1	0
80	≤20	Male	Oromo	Asella	90	140	70	96	23	56	175	36.7	18.2857	0	1	1	0
81	21-30	Male	Oromo	Asella	80	100	70	96	21	56	164	36.4	20.8209	1	0	1	0
82	21-30	Male	Oromo	Asella	61	90	50	99	20	57	173	36.5	19.0451	1	0	1	0
83	21-30	Male	Amhara	Asella	76	110	70	95	26	60	164	37.3	22.3081	0	1	1	0
84	≤20	Female	Oromo	Asella	69	90	60	97	24	49	163	36.5	18.4425	1	1	2	1
85	≤20	Female	Oromo	Asella	66	100	60	96	22	56	160	36.4	21.875	1	1	2	1
86	≤20	Male	Oromo	Asella	63	100	60	95	26	56	165	36.6	20.5693	1	1	2	1
87	≤20	Female	Oromo	Asella	92	100	70	100	18	60	167	36.5	21.5139	1	0	1	0
88	21-30	Male	Oromo	Asella	70	110	60	96	22	70	178	36.9	22.0932	0	1	1	0
89	≤20	Male	Oromo	Asella	67	80	60	95	22	49	162	36.6	18.6709	1	1	2	1
90	31-40	Male	Oromo	Asella	75	110	70	91	20	64	166	36.8	23.2254	0	0	0	0
91	21-30	Male	Oromo	Asella	88	120	70	95	22	63	165	37.1	23.1405	0	1	1	0
92	≤20	Male	Gurage	Asella	75	110	80	98	23	70	169	36.7	24.5089	0	1	1	0
93	21-30	Female	Oromo	Asella	97	110	70	100	20	52	167	36.5	18.6453	0	0	0	0
94	21-30	Male	Oromo	Asella	92	120	80	96	20	63	178	36.5	19.8839	0	0	0	0
95	≤20	Female	Amhara	Asella	88	120	90	98	18	65	151	36.6	28.5075	0	0	0	0
96	≤20	Female	Amhara	Asella	70	90	70	98	26	55	159	36.3	21.7555	1	1	2	1
97	≤20	Male	Oromo	Asella	75	120	70	95	20	55	170	36.6	19.0311	0	0	0	0
98	≤20	Male	Oromo	Asella	72	100	70	95	28	61	169	36.6	21.3578	1	1	2	1
99	≤20	Female	Oromo	Asella	86	100	80	99	22	56	162	36.4	21.3382	1	1	2	1
100	21-30	Male	Oromo	Asella	97	130	80	99	30	55	171	36.6	18.8092	0	1	1	0
101	≤20	Female	Oromo	Asella	90	100	80	99	18	50	162	36.8	19.052	1	0	1	0
102	≤20	Female	Gurage	Asella	76	110	80	95	19	61	155	36.6	25.3902	0	0	0	0
103	≤20	Female	Oromo	Asella	78	120	90	96	24	64	161	36.7	24.6904	0	1	1	0
104	21-30	Male	Oromo	Asella	68	90	70	97	20	60.6	166	36.8	21.9916	1	0	1	0
105	21-30	Male	Oromo	Asella	80	130	90	98	24	72	166	36.2	26.1286	0	1	1	0
106	61-70	Male	Oromo	Asella	83	100	60	91	22	79	173	36.8	26.3958	1	1	2	1
108	21-30	Female	Amhara	Asella	82	120	80	97	28	54	152	37.1	23.3726	0	1	1	0
109	41-50	Male	Oromo	Asella	94	120	80	97	20	62	160	36.9	24.2188	0	0	0	0
110	≤20	Female	Oromo	Asella	77	105	80	99	24	47	157	36.8	19.0677	0	1	1	0
111	≤20	Female	Amhara	Asella	89	100	70	96	24	50	163	36.8	18.8189	1	1	2	1
112	41-50	Female	Oromo	Asella	71	140	60	95	22	63	147	36.2	29.1545	0	1	1	0
113	51-60	Male	Amhara	Asella	73	110	70	95	22	71	167	36.3	25.4581	0	1	1	0
114	≤20	Female	Oromo	Asella	84	120	60	98	22	67	163	36.4	25.2174	0	1	1	0
115	≤20	Female	Oromo	Asella	112	100	60	97	24	42	150	36.9	18.6667	1	1	2	1
116	21-30	Male	Oromo	Asella	67	110	90	95	20	56	166	36.7	20.3223	0	0	0	0
117	≤20	Female	Oromo	Asella	111	130	60	100	24	60	156	36.7	24.6548	0	1	1	0
118	≤20	Female	Oromo	Asella	85	100	70	97	24	51	153	36.7	21.7865	1	1	2	1
119	21-30	Male	Oromo	Asella	61	100	60	97	20	45	164	36.7	16.7311	1	0	1	0
120	21-30	Male	Oromo	Asella	115	100	70	99	20	50	165	36.8	18.3655	1	0	1	0
121	≤20	Female	Amhara	Asella	83	100	70	97	24	50	154	36.8	21.0828	1	1	2	1
122	≤20	Female	Amhara	Asella	74	110	70	98	22	57	155	36.7	23.7253	0	1	1	0
123	≤20	Female	Oromo	Asella	89	100	70	96	22	54	168	36.7	19.1327	1	1	2	1
124	≤20	Female	Oromo	Asella	114	100	70	99	20	65	168	36.7	23.03	1	0	1	0
125	21-30	Male	Oromo	Asella	76	110	80	96	24	63	182	36.5	19.0194	0	1	1	0
126	21-30	Female	Amhara	Asella	96	110	60	91	22	58	160	36.7	22.6562	0	1	1	0
127	21-30	Female	Oromo	Asella	84	90	70	96	30	63	153	37.2	26.9127	1	1	2	1
128	31-40	Female	Oromo	Asella	69	110	80	96	22	78.2	165	36.9	28.7236	0	1	1	0
129	41-50	Male	Oromo	Asella	72	100	70	95	22	69	167	36.9	24.7409	1	1	2	1
131	41-50	Male	Oromo	Asella	78	90	55	96	20	62	169	36.8	21.7079	1	0	1	0
132	21-30	Male	Oromo	Asella	67	100	70	99	22	58	168	36.6	20.5499	1	1	2	1
133	21-30	Male	Oromo	Asella	56	110	70	96	20	71	169	36.7	24.8591	0	0	0	0
134	≤20	Male	Oromo	Asella	60	90	70	98	24	56	163	36.8	21.0772	1	1	2	1
135	21-30	Male	Oromo	Asella	76	110	70	95	24	62	170	36.7	21.4533	0	1	1	0
136	≤20	Female	Oromo	Asella	79	110	60	96	24	58	151	36.5	25.4375	0	1	1	0
137	21-30	Female	Oromo	Asella	79	100	65	99	25	52	154	36.4	21.9261	1	1	2	1
138	21-30	Female	Oromo	Asella	91	70	40	100	20	44	160	36.6	17.1875	1	0	1	0
139	≤20	Female	Oromo	Asella	69	110	70	98	21	44	155	36.7	18.3143	0	0	0	0
140	≤20	Male	Oromo	Asella	97	110	70	97	21	62	171	36.7	21.2031	0	0	0	0
141	21-30	Male	Oromo	Asella	63	80	55	99	25	70	169	36.5	24.5089	1	1	2	1
142	≤20	Male	Oromo	Asella	107	110	60	97	23	65	180	36.8	20.0617	0	1	1	0
143	21-30	Male	Oromo	Asella	68	100	60	97	16	53	167	36.9	19.0039	1	0	1	0
144	21-30	Male	Oromo	Asella	87	150	80	99	25	55	173	36.6	18.3768	0	1	1	0
145	≤20	Male	Oromo	Asella	88	100	60	95	19	57	164	36.8	21.1927	1	0	1	0
146	≤20	Male	Oromo	Asella	71	90	60	96	21	59	169	36.9	20.6575	1	0	1	0
147	≤20	Female	Oromo	Asella	92	110	65	96	23	54	170	37.1	18.6851	0	1	1	0
148	21-30	Male	Oromo	Asella	78	80	60	95	20	55	176	36.5	17.7557	1	0	1	0
149	≤20	Female	Oromo	Asella	80	90	60	94	23	45	169	36.7	15.7558	1	1	2	1
150	21-30	Female	Oromo	Asella	77	100	55	95	23	62	168	36.8	21.9671	1	1	2	1
151	≤20	Female	Oromo	Asella	78	100	65	94	21	50	157	36.9	20.2848	1	0	1	0
152	≤20	Female	Amhara	Asella	88	100	60	97	21	54	155	36.9	22.4766	1	0	1	0
153	31-40	Male	Oromo	Asella	75	90	60	95	23	76	184	36.8	22.448	1	1	2	1
154	21-30	Male	Oromo	Asella	68	110	70	96	20	57	163	36.7	21.4536	0	0	0	0
155	21-30	Male	Oromo	Asella	84	110	60	97	21	66	178	36.7	20.8307	0	0	0	0
156	21-30	Male	Oromo	Asella	76	100	50	95	19	57	176	37.2	18.4013	1	0	1	0
157	21-30	Male	Oromo	Asella	77	80	60	97	21	46	164	37	17.1029	1	0	1	0
158	21-30	Male	Oromo	Asella	72	100	50	95	22	57	172	36.9	19.2672	1	1	2	1
159	41-50	Male	Amhara	Asella	106	80	60	95	23	46	167	36.8	16.494	1	1	2	1
160	≤20	Male	Oromo	Asella	60	120	60	94	23	65	184	36.8	19.199	0	1	1	0
161	≤20	Female	Oromo	Asella	96	100	70	99	20	54	171	37	18.4672	1	0	1	0
162	≤20	Female	Oromo	Asella	96	130	90	96	22	69	160	36.8	26.9531	0	1	1	0
163	21-30	Male	Oromo	Asella	58	100	60	95	21	62	166	36.9	22.4996	1	0	1	0
164	21-30	Female	Oromo	Asella	105	100	70	98	22	53	161	36.4	20.4467	1	1	2	1
165	21-30	Female	Oromo	Asella	60	90	60	97	21	53	149	36.5	23.8728	1	0	1	0
167	31-40	Male	Tigray	Asella	53	110	80	97	17	65	181	36.5	19.8407	0	0	0	0
168	21-30	Male	Oromo	Asella	77	110	80	97	23	85	172	36.4	28.7317	0	1	1	0
169	≤20	Male	Oromo	Asella	67	100	60	95	24	58	174	36.5	19.1571	1	1	2	1
170	21-30	Male	Oromo	Asella	71	130	80	96	24	64	174	36.4	21.1389	0	1	1	0
171	21-30	Female	Oromo	Asella	72	120	80	99	23	43.6	164	37.3	16.2106	0	1	1	0
172	51-60	Male	Oromo	Asella	80	120	70	93	22	67	164	36.9	24.9108	0	1	1	0
173	21-30	Female	Oromo	Asella	74	90	50	98	22	44	158	37.1	17.6254	1	1	2	1
174	31-40	Male	Gurage	Asella	96	140	90	90	22	104	177	36.6	33.1961	0	1	1	0
175	≤20	Male	Oromo	Asella	69	120	60	98	22	62	167	37.1	22.231	0	1	1	0
176	21-30	Male	Oromo	Asella	66	110	70	96	18	79.8	182	36.8	24.0913	0	0	0	0
177	21-30	Male	Amhara	Asella	85	110	70	95	16	65	184	37	19.199	0	0	0	0
178	21-30	Male	Amhara	Asella	60	120	70	96	24	66	182	36	19.9251	0	1	1	0
179	≤20	Female	Amhara	Asella	84	100	60	96	23	54.5	156	36.6	22.3948	1	1	2	1
180	21-30	Female	Tigray	Asella	91	90	60	96	16	60.8	156	36.7	24.9836	1	0	1	0
181	21-30	Female	other	Asella	98	140	90	94	21	61	169	37	21.3578	0	0	0	0
182	≤20	Female	Oromo	Asella	76	100	70	96	19	61	171	37.2	20.8611	1	0	1	0
183	≤20	Female	Oromo	Asella	84	90	60	97	24	44.6	159	37.1	17.6417	1	1	2	1
184	≤20	Female	Amhara	Asella	100	100	70	95	20	43.3	154	36.6	18.2577	1	0	1	0
185	≤20	Male	Oromo	Asella	80	90	60	96	25	59	175	36	19.2653	1	1	2	1
186	≤20	Male	Oromo	Asella	74	110	80	97	22	66.3	174	36.8	21.8985	0	1	1	0
187	41-50	Female	Oromo	Asella	85	90	60	95	16	58	157	36.5	23.5304	1	0	1	0
188	≤20	Male	Oromo	Asella	77	110	80	93	21	65	175	37.4	21.2245	0	0	0	0
189	21-30	Male	other	Asella	84	100	70	93	16	49.4	166	37.2	17.9271	1	0	1	0
191	21-30	Male	Oromo	Asella	70	110	60	96	25	55.6	180	37.4	17.1605	0	1	1	0
192	≤20	Male	Oromo	Asella	72	100	60	91	22	54	165	37.4	19.8347	1	1	2	1
193	≤20	Male	Oromo	Asella	82	90	50	98	14	58.6	168	37.2	20.7625	1	0	1	0
194	≤20	Female	Oromo	Asella	85	90	60	97	18	50	149	37.2	22.5215	1	0	1	0
195	21-30	Male	Oromo	Asella	62	100	70	97	24	61.9	170	37.3	21.4187	1	1	2	1
196	21-30	Female	Oromo	Asella	87	100	70	97	18	54.9	154	37.3	23.1489	1	0	1	0
197	21-30	Female	Oromo	Asella	111	100	70	97	19	70	160	36.7	27.3438	1	0	1	0
198	31-40	Female	Oromo	Asella	115	100	70	97	24	80.4	166	37.4	29.1769	1	1	2	1
199	21-30	Female	Amhara	Asella	87	90	60	93	18	54	160	37.3	21.0938	1	0	1	0
200	51-60	Female	Gurage	Asella	87	120	80	96	21	59	161	36.5	22.7615	0	0	0	0
201	31-40	Male	Oromo	Asella	80	110	80	97	21	58.2	163	36.7	21.9052	0	0	0	0
202	21-30	Male	Oromo	Asella	92	110	70	97	22	61.2	168	36.5	21.6837	0	1	1	0
204	31-40	Male	Oromo	Adama	63	110	80	97	22	89	179	36.7	27.7769	0	1	1	0
205	21-30	Male	Gurage	Adama	74	100	70	96	20	67	170	36.9	23.1834	1	0	1	0
206	21-30	Male	other	Adama	78	100	60	98	20	64	177	37	20.4284	1	0	1	0
207	21-30	Male	Silete	Adama	75	110	80	97	20	65	166	36.7	23.5883	0	0	0	0
208	41-50	Male	Silete	Adama	91	110	80	94	20	53	170	36.9	18.3391	0	0	0	0
210	21-30	Male	Oromo	Adama	71	110	80	96	19	78	174	36.5	25.763	0	0	0	0
211	31-40	Male	Oromo	Adama	72	130	100	96	20	93	178	37.3	29.3524	0	0	0	0
214	21-30	Male	Oromo	Adama	75	110	70	98	16	62	182	36.9	18.7175	0	0	0	0
215	61-70	Male	Oromo	Adama	68	120	70	97	17	71	164	36.3	26.398	0	0	0	0
216	21-30	Female	Gurage	Adama	84	120	70	97	20	51	161	36.3	19.6752	0	0	0	0
217	21-30	Female	Oromo	Adama	73	110	60	94	17	54	158	37.1	21.6311	0	0	0	0
219	41-50	Male	Oromo	Adama	77	110	80	96	21	79	162	35.9	30.1021	0	0	0	0
220	41-50	Male	Amhara	Adama	94	115	80	97	17	76	175	36.5	24.8163	0	0	0	0
221	61-70	Male	Oromo	Adama	70	125	75	98	24	78	183	36.4	23.2912	0	1	1	0
222	31-40	Male	Amhara	Adama	97	150	110	97	26	94	173	36.3	31.4077	0	1	1	0
223	61-70	Male	Oromo	Adama	91	110	80	97	21	69	175	36.2	22.5306	0	0	0	0
224	41-50	Male	Amhara	Adama	97	100	80	100	22	52	171	37.4	17.7832	1	1	2	1
225	31-40	Male	Oromo	Adama	100	110	70	96	23	78	172	36.5	26.3656	0	1	1	0
226	31-40	Female	Oromo	Adama	93	80	60	98	18	58	159	37.2	22.9421	1	0	1	0
227	31-40	Female	Oromo	Adama	73	110	90	99	19	64	154	36.4	26.986	0	0	0	0
228	≤20	Female	Oromo	Adama	78	90	60	97	22	61	165	36.6	22.4059	1	1	2	1
229	31-40	Male	Oromo	Adama	80	130	80	96	26	76	163	36.5	28.6048	0	1	1	0
230	≤20	Female	Oromo	Adama	98	120	80	96	19	62	153	36.6	26.4855	0	0	0	0
231	≤20	Female	Amhara	Adama	64	120	80	100	20	65	164	36.7	24.1672	0	0	0	0
232	51-60	Female	Oromo	Adama	82	140	90	97	18	56	163	36.4	21.0772	0	0	0	0
233	41-50	Male	Oromo	Adama	94	140	90	97	22	76	166	36.1	27.5802	0	1	1	0
234	41-50	Female	Oromo	Adama	79	110	80	96	18	77	169	36.1	26.9598	0	0	0	0
235	21-30	Female	Gurage	Adama	87	100	80	98	24	71	165	36.4	26.079	1	1	2	1
236	31-40	Female	Oromo	Adama	71	100	80	96	24	98	164	36.4	36.4366	1	1	2	1
237	21-30	Male	Oromo	Adama	87	120	70	97	21	53	170	36.3	18.3391	0	0	0	0
238	51-60	Female	Oromo	Adama	77	140	100	96	20	80	150	36.6	35.5556	0	0	0	0
239	41-50	Male	Gurage	Adama	109	100	80	94	17	69	177	36.8	22.0243	1	0	1	0
240	51-60	Male	Oromo	Adama	65	120	80	97	19	79	177	36	25.2163	0	0	0	0
241	31-40	Male	Oromo	Adama	70	120	80	97	18	71	177	36.7	22.6627	0	0	0	0
242	21-30	Male	Oromo	Adama	93	120	80	96	19	84	171	37.6	28.7268	0	0	0	0
244	21-30	Female	Oromo	Adama	72	100	70	100	18	72	168	37.1	25.5102	1	0	1	0
245	21-30	Female	Oromo	Adama	77	100	70	96	18	69	158	37.3	27.6398	1	0	1	0
246	21-30	Male	Amhara	Adama	99	120	80	95	17	79	172	36.3	26.7036	0	0	0	0
247	51-60	Male	Amhara	Adama	69	140	100	94	17	69	166	37.2	25.0399	0	0	0	0
248	41-50	Male	other	Adama	97	120	80	97	16	65	169	36.6	22.7583	0	0	0	0
249	21-30	Male	Gurage	Adama	89	130	70	99	30	65	168	37	23.03	0	1	1	0
251	41-50	Male	Gurage	Adama	81	140	100	95	22	88	171	36.9	30.0947	0	1	1	0
253	41-50	Male	Oromo	Adama	59	120	80	98	20	70	170	36.9	24.2215	0	0	0	0
256	21-30	Male	Oromo	Adama	75	100	70	96	16	61	164	37	22.68	1	0	1	0
257	31-40	Male	Gurage	Adama	109	110	80	97	25	66	163	36.4	24.841	0	1	1	0
258	51-60	Male	Oromo	Adama	68	110	75	96	16	92	181	36.5	28.0822	0	0	0	0
259	31-40	Female	Gurage	Adama	78	130	90	98	25	78	156	36.8	32.0513	0	1	1	0
260	31-40	Male	Oromo	Adama	66	130	80	98	20	67	177	36.6	21.3859	0	0	0	0
262	31-40	Male	not stated	Adama	97	130	90	95	24	84	181	36.5	25.6402	0	1	1	0
263	21-30	Male	Oromo	Adama	82	125	80	98	20	80	185	36.7	23.3747	0	0	0	0
264	21-30	Male	Amhara	Adama	90	130	85	100	25	68	185	36.2	19.8685	0	1	1	0
265	41-50	Male	Amhara	Adama	74	130	95	96	22	100	183	36.1	29.8606	0	1	1	0
266	31-40	Male	Oromo	Adama	72	120	80	97	22	83	187	37	23.7353	0	1	1	0
267	21-30	Male	Gurage	Adama	77	125	83	95	18	66	168	36.3	23.3844	0	0	0	0
268	31-40	Male	not stated	Adama	79	100	70	93	19	85	175	35.6	27.7551	1	0	1	0
269	31-40	Male	Wolayita	Adama	91	135	75	97	18	75	162	36.5	28.578	0	0	0	0
270	41-50	Male	Oromo	Adama	81	100	80	96	26	80	181	36.4	24.4193	1	1	2	1
271	>70	Male	Amhara	Adama	85	150	70	97	20	74	170	36.7	25.6055	0	0	0	0
272	51-60	Male	Oromo	Adama	67	120	80	96	18	66	175	36	21.551	0	0	0	0
273	21-30	Male	Oromo	Adama	68	100	70	99	16	62	176	36.7	20.0155	1	0	1	0
274	21-30	Male	Tigray	Adama	95	110	70	94	26	73	167	36.7	26.1752	0	1	1	0
275	31-40	Male	Oromo	Adama	60	130	80	99	24	85	183	36.1	25.3815	0	1	1	0
276	31-40	Male	Oromo	Adama	81	100	70	99	21	79	178	36.4	24.9337	1	0	1	0
277	41-50	Male	Oromo	Adama	77	150	90	96	22	84	179	36.2	26.2164	0	1	1	0
278	41-50	Male	Oromo	Adama	79	100	80	96	18	70	171	36.1	23.939	1	0	1	0
279	41-50	Male	Oromo	Adama	122	145	100	94	26	70	167	36.4	25.0995	0	1	1	0
280	31-40	Male	Oromo	Adama	79	120	90	97	14	84	174	36.1	27.7447	0	0	0	0
281	≤20	Male	Oromo	Adama	98	120	50	94	21	62	178	36.2	19.5682	0	0	0	0
283	31-40	Female	Oromo	Adama	102	125	80	98	24	67	152	36.3	28.9993	0	1	1	0
284	21-30	Male	other	Adama	69	100	80	97	20	76	183	36.3	22.694	1	0	1	0
285	21-30	Male	Oromo	Adama	74	120	80	97	18	63	168	36.4	22.3214	0	0	0	0
287	41-50	Female	Oromo	Adama	75	110	80	92	22	69	166	36.2	25.0399	0	1	1	0
288	51-60	Male	Amhara	Adama	62	120	80	93	22	90	169	36.7	31.5115	0	1	1	0
289	41-50	Male	Oromo	Adama	92	100	80	97	30	78	172	36.3	26.3656	1	1	2	1
290	21-30	Female	other	Adama	86	100	60	98	19	57	163	36.2	21.4536	1	0	1	0
291	31-40	Male	Oromo	Adama	99	120	80	97	20	64	162	36.5	24.3865	0	0	0	0
292	21-30	Female	Amhara	Adama	80	120	70	99	20	61	150	36.7	27.1111	0	0	0	0
293	31-40	Male	Oromo	Adama	85	100	80	96	18	78	191	36.1	21.381	1	0	1	0
294	31-40	Female	Tigray	Adama	87	110	70	99	19	73	159	36.2	28.8754	0	0	0	0
295	31-40	Female	Oromo	Adama	77	110	70	97	18	71	167	36.1	25.4581	0	0	0	0
296	31-40	Female	Amhara	Adama	96	120	80	94	18	80	157	36.6	32.4557	0	0	0	0
297	21-30	Male	Oromo	Adama	68	120	70	98	20	66	176	36.7	21.3068	0	0	0	0
298	41-50	Female	Oromo	Adama	78	140	80	98	18	78	160	36.5	30.4687	0	0	0	0
299	41-50	Female	Oromo	Adama	84	110	70	98	24	85	163	36.3	31.9922	0	1	1	0
300	≤20	Female	Oromo	Adama	86	90	60	99	20	39	149	35.9	17.5668	1	0	1	0
301	51-60	Male	Oromo	Adama	74	150	80	98	20	75	169	36.4	26.2596	0	0	0	0
302	21-30	Female	Oromo	Adama	90	110	50	99	18	61	160	36.4	23.8281	0	0	0	0
303	21-30	Male	Oromo	Adama	84	125	80	97	20	67	180	36.4	20.679	0	0	0	0
304	41-50	Male	not stated	Adama	65	110	70	97	17	64	170	36.2	22.1453	0	0	0	0
305	31-40	Male	Oromo	Adama	76	110	80	98	26	60	163	36.5	22.5827	0	1	1	0
306	51-60	Male	Oromo	Adama	103	120	90	95	18	100	173	35.9	33.4124	0	0	0	0
308	31-40	Male	Gurage	Adama	95	110	80	96	20	70	178	36.8	22.0932	0	0	0	0
309	31-40	Female	Oromo	Adama	83	110	70	98	17	45	156	36.3	18.4911	0	0	0	0
310	41-50	Male	Oromo	Adama	95	120	80	94	17	84	175	36.3	27.4286	0	0	0	0
311	≤20	Male	Oromo	Adama	57	110	60	97	22	58	170	36.3	20.0692	0	1	1	0
312	21-30	Male	Oromo	Adama	58	120	80	97	20	63	176	37	20.3383	0	0	0	0
313	>70	Male	Tigray	Adama	87	100	80	94	22	85	177	36	27.1314	1	1	2	1
314	41-50	Female	Amhara	Adama	93	110	80	95	28	101	163	35.9	38.0142	0	1	1	0
315	21-30	Male	other	Adama	78	130	80	97	21	63	160	36.7	24.6094	0	0	0	0
316	21-30	Male	Amhara	Adama	83	110	80	97	18	72	177	36.3	22.9819	0	0	0	0
317	41-50	Male	Amhara	Adama	98	140	100	95	24	79	169	36.9	27.6601	0	1	1	0
318	41-50	Male	Amhara	Adama	84	100	70	98	16	71	175	36.6	23.1837	1	0	1	0
319	21-30	Female	Oromo	Adama	82	110	70	96	18	48	166	36.3	17.4191	0	0	0	0
320	31-40	Male	Oromo	Adama	59	120	80	97	16	72	171	36.6	24.623	0	0	0	0
321	41-50	Male	Oromo	Adama	82	110	80	98	19	76	172	36.2	25.6896	0	0	0	0
322	≤20	Male	Oromo	Adama	75	90	50	96	21	58	175	36.5	18.9388	1	0	1	0
323	≤20	Male	Oromo	Adama	82	110	60	98	23	57	165	36.3	20.9366	0	1	1	0
324	31-40	Female	Gurage	Adama	94	100	80	97	18	76	167	36.4	27.2509	1	0	1	0
325	21-30	Female	not stated	Adama	80	110	70	98	24	75	159	36.1	29.6665	0	1	1	0
326	≤20	Male	Oromo	Adama	56	110	70	98	18	68	181	36.7	20.7564	0	0	0	0
327	21-30	Male	Oromo	Adama	70	130	85	96	18	67	175	36.4	21.8776	0	0	0	0
328	21-30	Male	Oromo	Adama	76	100	70	96	18	69	172	36.5	23.3234	1	0	1	0
329	61-70	Male	Amhara	Adama	82	100	70	97	18	60	164	36.2	22.3081	1	0	1	0
330	51-60	Male	Amhara	Adama	79	150	90	95	16	87	172	36	29.4078	0	0	0	0
332	21-30	Male	Oromo	Adama	64	100	60	97	22	63	175	36.4	20.5714	1	1	2	1
333	21-30	Male	Oromo	Adama	69	140	100	98	28	85	184	36.5	25.1063	0	1	1	0
334	21-30	Male	Oromo	Adama	80	110	70	99	27	53	175	36.5	17.3061	0	1	1	0
335	41-50	Male	Amhara	Adama	85	130	90	98	21	73	164	36.7	27.1416	0	0	0	0
336	41-50	Male	Amhara	Adama	79	130	90	97	20	63	179	36.3	19.6623	0	0	0	0
337	21-30	Male	Oromo	Adama	60	120	80	95	20	74	173	36.4	24.7252	0	0	0	0
338	61-70	Male	Oromo	Adama	99	130	90	94	15	74	177	36.1	23.6203	0	0	0	0
339	≤20	Male	Oromo	Adama	72	120	80	98	21	60	174	36.7	19.8177	0	0	0	0
341	41-50	Male	Amhara	Adama	88	110	70	97	19	76	169	36.8	26.6097	0	0	0	0
342	31-40	Male	Amhara	Adama	78	100	80	97	20	85	184	36.6	25.1063	1	0	1	0
343	61-70	Female	Amhara	Adama	84	120	70	97	18	65	158	36.3	26.0375	0	0	0	0
345	21-30	Female	Oromo	Adama	82	110	60	98	27	65	160	36.8	25.3906	0	1	1	0
346	31-40	Male	Tigray	Adama	67	150	90	97	24	73	180	36.4	22.5309	0	1	1	0
347	21-30	Female	Oromo	Adama	83	120	70	96	23	50	158	36.7	20.0288	0	1	1	0
349	31-40	Female	Amhara	Adama	82	120	75	97	24	70	165	36.7	25.7117	0	1	1	0
350	51-60	Female	Amhara	Adama	83	110	70	97	24	73	150	36.5	32.4444	0	1	1	0
351	21-30	Female	Oromo	Adama	112	110	80	98	26	50	158	36.5	20.0288	0	1	1	0
352	21-30	Female	Oromo	Adama	93	120	80	97	21	70	162	36.6	26.6728	0	0	0	0
354	31-40	Male	Oromo	Adama	97	110	90	96	19	68	172	36.6	22.9854	0	0	0	0
355	31-40	Female	Oromo	Adama	86	110	80	96	27	83	160	36.7	32.4219	0	1	1	0
356	>70	Male	Oromo	Adama	91	140	90	94	23	76	176	36.2	24.5351	0	1	1	0
357	21-30	Male	Amhara	Adama	88	90	60	97	19	66	164	37.5	24.539	1	0	1	0
358	21-30	Female	Amhara	Adama	99	80	60	98	20	45	159	37.2	17.7999	1	0	1	0
359	21-30	Male	Oromo	Adama	84	110	70	97	19	53	167	36.7	19.0039	0	0	0	0
360	21-30	Male	Amhara	Adama	82	130	90	98	20	64	166	36.6	23.2254	0	0	0	0
361	41-50	Female	Oromo	Adama	94	100	70	97	18	80	168	36.6	28.3447	1	0	1	0
362	61-70	Male	other	Adama	87	120	60	96	20	58	155	36.4	24.1415	0	0	0	0
363	41-50	Female	Oromo	Adama	64	120	80	97	22	56	158	36.1	22.4323	0	1	1	0
364	31-40	Female	Oromo	Adama	83	90	60	98	26	64	163	37.1	24.0882	1	1	2	1
367	21-30	Female	Amhara	Adama	77	90	50	100	24	46	162	37.5	17.5278	1	1	2	1
368	31-40	Male	Amhara	Adama	98	120	80	98	23	68	167	36.4	24.3824	0	1	1	0
369	≤20	Female	Oromo	Adama	96	100	60	97	23	50	158	37.2	20.0288	1	1	2	1
370	21-30	Female	Oromo	Adama	87	100	80	97	17	45	158	36.4	18.026	1	0	1	0
371	≤20	Female	Amhara	Adama	128	140	80	94	19	63	162	36.6	24.0055	0	0	0	0
374	41-50	Male	Amhara	Adama	123	140	90	98	22	57	168	36.4	20.1956	0	1	1	0
375	≤20	Male	Amhara	Adama	73	120	70	100	16	61	174	36.9	20.148	0	0	0	0
376	31-40	Male	Oromo	Adama	82	120	90	97	21	80	176	36.1	25.8264	0	0	0	0
377	21-30	Male	Tigray	Adama	69	120	80	99	18	69	179	36.4	21.5349	0	0	0	0
378	31-40	Male	Amhara	Adama	81	120	70	97	20	83	183	36.4	24.7843	0	0	0	0
379	31-40	Male	Oromo	Adama	69	130	90	98	19	97	175	36.3	31.6735	0	0	0	0
380	31-40	Male	Oromo	Adama	70	110	80	97	22	86	182	36.5	25.963	0	1	1	0
381	31-40	Male	other	Adama	74	100	80	96	22	78	167	36.8	27.968	1	1	2	1
382	31-40	Male	Amhara	Adama	71	130	90	98	16	56	164	36.7	20.8209	0	0	0	0
383	41-50	Male	Tigray	Adama	94	140	100	97	17	66	177	36.8	21.0667	0	0	0	0
384	21-30	Male	Oromo	Adama	71	120	80	97	19	55	171	36.8	18.8092	0	0	0	0
385	21-30	Male	Oromo	Adama	73	100	70	97	22	54	172	36.7	18.2531	1	1	2	1
388	21-30	Male	Oromo	Adama	48	90	60	99	21	70	185	36.9	20.4529	1	0	1	0
389	31-40	Male	Amhara	Adama	64	120	80	98	20	66	158	36.8	26.4381	0	0	0	0
390	21-30	Male	Oromo	Adama	80	140	80	96	24	60	166	37.1	21.7738	0	1	1	0
391	41-50	Male	Oromo	Adama	89	110	70	98	21	77	182	36.9	23.246	0	0	0	0
393	21-30	Female	Amhara	Adama	83	80	50	98	20	48	162	37	18.2899	1	0	1	0
394	21-30	Male	Oromo	Adama	79	110	50	98	21	54	159	36.6	21.3599	0	0	0	0
395	21-30	Male	Oromo	Adama	72	120	90	97	23	60	172	36.7	20.2812	0	1	1	0
396	41-50	Male	Tigray	Adama	79	120	90	98	15	50	165	36.4	18.3655	0	0	0	0
397	31-40	Male	Gurage	Adama	77	150	100	97	19	70	166	37.1	25.4028	0	0	0	0
398	≤20	Male	other	Adama	65	130	90	99	22	67	181	36.8	20.4511	0	1	1	0
399	31-40	Male	Gurage	Adama	75	120	70	97	19	65	174	36.5	21.4692	0	0	0	0
400	21-30	Female	Oromo	Adama	80	80	60	97	20	50	149	36.5	22.5215	1	0	1	0
401	31-40	Male	Amhara	Adama	79	120	80	98	19	73	171	37.4	24.9649	0	0	0	0
402	21-30	Male	Amhara	Adama	69	120	65	96	18	50	166	37.1	18.1449	0	0	0	0
403	21-30	Female	Oromo	Adama	88	120	90	95	19	69	164	36.6	25.6544	0	0	0	0
404	21-30	Male	Oromo	Adama	83	110	80	99	22	63	179	37.1	19.6623	0	1	1	0
406	≤20	Female	Amhara	Adama	93	100	80	98	15	48	169	36.4	16.8061	1	0	1	0
407	21-30	Male	Oromo	Adama	85	110	80	97	17	64	180	37.4	19.7531	0	0	0	0
408	≤20	Female	other	Adama	72	100	70	99	19	45	147	37.3	20.8247	1	0	1	0
409	31-40	Male	not stated	Adama	80	100	70	98	18	69	173	37.6	23.0546	1	0	1	0
410	21-30	Male	Oromo	Adama	67	120	80	97	22	77	167	37.5	27.6095	0	1	1	0
412	21-30	Male	Amhara	Adama	63	130	90	98	24	64	176	37.4	20.6612	0	1	1	0
413	21-30	Male	Oromo	Adama	72	120	90	97	20	84	180	36.8	25.9259	0	0	0	0
414	31-40	Female	Amhara	Adama	84	110	90	98	19	63	161	36.5	24.3046	0	0	0	0
415	21-30	Female	Oromo	Adama	73	100	60	95	19	63	165	36.1	23.1405	1	0	1	0
416	31-40	Male	Gurage	Adama	105	120	80	97	22	65	172	37.3	21.9713	0	1	1	0
417	41-50	Male	Oromo	Adama	96	90	70	98	23	96	170	37.2	33.218	1	1	2	1
418	≤20	Female	Amhara	Adama	83	100	60	97	20	42	157	37.1	17.0392	1	0	1	0
420	21-30	Male	Oromo	Adama	88	70	40	97	19	49	163	36.9	18.4425	1	0	1	0
421	41-50	Male	Oromo	Adama	75	110	70	97	20	68	167	37	24.3824	0	0	0	0
422	41-50	Female	Oromo	Adama	78	110	80	97	18	54	160	36	21.0938	0	0	0	0
423	21-30	Female	Amhara	Adama	64	115	75	95	17	80	154	36.9	33.7325	0	0	0	0
424	61-70	Male	Oromo	Adama	74	130	75	97	20	70	168	36.2	24.8016	0	0	0	0
442	21-30	Female	Amhara	Adama	102	100	80	97	20	84	174	36.5	27.7447	1	0	1	0
444	41-50	Female	Oromo	Adama	79	115	75	95	23	75	166	36.3	27.2173	0	1	1	0
445	21-30	Male	Oromo	Adama	70	110	80	96	22	74	170	36.8	25.6055	0	1	1	0
446	31-40	Male	Oromo	Adama	103	90	60	96	18	75	182	36.5	22.6422	1	0	1	0
447	31-40	Male	Oromo	Adama	97	110	75	97	20	76	174	36.3	25.1024	0	0	0	0
448	21-30	Female	Gurage	Adama	103	120	70	97	22	65	170	36.5	22.4913	0	1	1	0
449	21-30	Male	Oromo	Adama	107	100	70	96	19	60	185	37.2	17.531	1	0	1	0
450	21-30	Female	Gurage	Adama	99	110	70	97	23	49	154	37	20.6612	0	1	1	0
451	41-50	Female	Oromo	Adama	74	100	70	95	21	64	158	36.5	25.6369	1	0	1	0
452	31-40	Male	other	Adama	75	100	60	95	22	60	178	37.5	18.937	1	1	2	1
454	≤20	Female	Oromo	Adama	74	110	70	97	17	53	164	36.3	19.7055	0	0	0	0
455	≤20	Female	Gurage	Adama	105	100	40	99	26	47	169	36.4	16.456	1	1	2	1
544	21-30	Female	Amhara	Adama	76	100	60	96	25	65	149	36.5	29.278	1	1	2	1
545	51-60	Female	Oromo	Adama	82	140	100	95	21	55	163	36.1	20.7008	0	0	0	0
546	21-30	Female	Amhara	Adama	108	100	75	99	16	56	160	36.8	21.875	1	0	1	0
550	41-50	Female	Oromo	Adama	93	110	70	96	18	67	151	36.4	29.3847	0	0	0	0
551	51-60	Female	Oromo	Adama	85	100	70	96	20	74	159	36.2	29.271	1	0	1	0
552	31-40	Female	Amhara	Adama	83	110	80	99	22	73	154	36.3	30.7809	0	1	1	0
553	41-50	Female	Amhara	Adama	87	130	90	98	25	79	157	36.2	32.05	0	1	1	0
554	31-40	Male	Oromo	Adama	74	100	60	98	18	54	172	36.8	18.2531	1	0	1	0
555	21-30	Female	not stated	Adama	74	100	80	92	20	50	161	36.5	19.2894	1	0	1	0
556	31-40	Male	Oromo	Adama	97	130	100	95	22	106	170	36.6	36.6782	0	1	1	0
557	61-70	Male	Amhara	Adama	90	145	90	97	24	78	164	36.1	29.0006	0	1	1	0
558	31-40	Female	Oromo	Adama	84	130	90	96	19	46	150	36.6	20.4444	0	0	0	0
560	31-40	Female	Oromo	Adama	86	100	70	94	22	95	162	36.7	36.1988	1	1	2	1
561	21-30	Male	Oromo	Adama	63	120	80	97	24	66	167	36.7	23.6652	0	1	1	0
562	51-60	Male	Amhara	Adama	90	130	90	96	24	99	174	36.4	32.6992	0	1	1	0
564	31-40	Female	Oromo	Adama	91	100	80	99	19	76	159	36.3	30.0621	1	0	1	0
566	51-60	Male	Amhara	Adama	75	130	90	97	26	66	161	36.4	25.462	0	1	1	0
567	41-50	Female	Oromo	Adama	77	110	70	97	26	62	163	35.6	23.3355	0	1	1	0
570	31-40	Male	Oromo	Adama	79	110	80	98	21	72	170	36.6	24.9135	0	0	0	0
571	21-30	Female	Oromo	Adama	65	90	50	92	19	40	160	36.7	15.625	1	0	1	0
572	≤20	Female	Wolayita	Adama	62	110	70	99	17	43	150	36.7	19.1111	0	0	0	0
573	21-30	Female	Silete	Adama	94	120	80	99	20	79	154	36.6	33.3108	0	0	0	0
574	31-40	Female	Oromo	Adama	79	100	80	92	24	58	155	36.7	24.1415	1	1	2	1
575	51-60	Female	Tigray	Adama	67	110	65	95	20	47	154	36.7	19.8178	0	0	0	0
577	≤20	Female	Oromo	Adama	89	100	60	96	17	53	173	37	17.7086	1	0	1	0
578	31-40	Male	Amhara	Semara	79	120	100	99	22	61	174	35.9	20.148	0	1	1	0
579	31-40	Male	Afar	Semara	104	110	70	89	24	46	166	35.9	16.6933	0	1	1	0
580	21-30	Male	Amhara	Semara	86	130	80	99	19	72	175	36.2	23.5102	0	0	0	0
581	≤20	Male	Somali	Semara	71	120	60	99	24	50	160	37	19.5312	0	1	1	0
582	21-30	Male	Amhara	Semara	91	110	70	98	20	75	179	36.8	23.4075	0	0	0	0
583	21-30	Male	Amhara	Semara	103	130	90	98	25	50	166	36.6	18.1449	0	1	1	0
584	31-40	Male	Amhara	Semara	87	120	80	99	17	48	169	37.1	16.8061	0	0	0	0
586	21-30	Male	Amhara	Semara	96	90	60	96	26	50	161	36	19.2894	1	1	2	1
587	21-30	Male	Amhara	Semara	87	110	80	99	22	63	162	36.7	24.0055	0	1	1	0
588	21-30	Male	Amhara	Semara	68	100	60	99	23	64	170	36	22.1453	1	1	2	1
589	21-30	Male	Amhara	Semara	92	130	90	99	21	79	176	36	25.5036	0	0	0	0
590	21-30	Male	Amhara	Semara	72	100	60	99	24	57	165	37.3	20.9366	1	1	2	1
591	21-30	Female	Amhara	Semara	67	120	80	99	21	53	155	35.8	22.0604	0	0	0	0
592	21-30	Male	Afar	Semara	89	90	60	98	22	44	163	37.1	16.5607	1	1	2	1
593	21-30	Male	Amhara	Semara	82	120	80	99	22	63	169	36.6	22.0581	0	1	1	0
594	21-30	Male	Amhara	Semara	76	100	80	97	19	57	174	37.4	18.8268	1	0	1	0
595	31-40	Male	Amhara	Semara	70	130	100	97	21	71	166	37.3	25.7657	0	0	0	0
596	21-30	Male	Amhara	Semara	99	130	100	99	28	52	161	36.9	20.061	0	1	1	0
598	21-30	Male	Amhara	Semara	100	100	60	99	22	60	175	36.6	19.5918	1	1	2	1
599	21-30	Male	Amhara	Semara	71	120	80	99	23	50	165	37.4	18.3655	0	1	1	0
600	31-40	Male	Amhara	Semara	54	110	80	98	21	72	177	36.2	22.9819	0	0	0	0
601	≤20	Male	Amhara	Semara	97	110	60	99	26	67	178	37.2	21.1463	0	1	1	0
602	21-30	Male	Amhara	Semara	89	120	70	98	18	70	171	36.1	23.939	0	0	0	0
603	21-30	Female	Afar	Semara	77	110	70	99	24	44	167	36.7	15.7768	0	1	1	0
604	61-70	Male	Amhara	Semara	104	120	60	99	25	44	163	36.1	16.5607	0	1	1	0
605	31-40	Male	Amhara	Semara	90	100	60	98	24	64	162	35.8	24.3865	1	1	2	1
606	≤20	Female	Amhara	Semara	94	100	60	98	20	50	165	36.6	18.3655	1	0	1	0
607	21-30	Male	Amhara	Semara	76	130	80	98	18	63	175	36.9	20.5714	0	0	0	0
608	≤20	Male	Amhara	Semara	89	120	80	99	21	55	170	37	19.0311	0	0	0	0
609	41-50	Male	Oromo	Semara	82	110	60	99	14	64	176	35.9	20.6612	0	0	0	0
610	21-30	Male	Amhara	Semara	98	120	80	100	20	65	172	37.2	21.9713	0	0	0	0
611	21-30	Male	Amhara	Semara	90	100	80	99	25	51	167	36.7	18.2868	1	1	2	1
612	21-30	Female	Amhara	Semara	91	130	80	100	17	64	168	36.8	22.6757	0	0	0	0
613	21-30	Male	Amhara	Semara	82	130	70	97	25	76	178	36.7	23.9869	0	1	1	0
614	21-30	Male	Amhara	Semara	125	110	90	98	17	62	172	35.6	20.9573	0	0	0	0
615	21-30	Male	Amhara	Semara	78	140	50	99	25	55	162	37.4	20.9572	0	1	1	0
616	31-40	Male	Tigray	Semara	69	110	80	100	20	57	175	36.6	18.6122	0	0	0	0
617	41-50	Male	Amhara	Semara	71	120	70	98	17	51	167	36.5	18.2868	0	0	0	0
618	21-30	Male	Afar	Semara	71	90	60	98	21	55	164	37.1	20.4491	1	0	1	0
619	31-40	Male	other	Semara	113	120	90	99	22	55	162	36.9	20.9572	0	1	1	0
620	31-40	Male	Amhara	Semara	100	100	80	98	23	75	165	37	27.5482	1	1	2	1
621	≤20	Female	Amhara	Semara	81	110	80	99	18	54	165	37.1	19.8347	0	0	0	0
622	31-40	Male	Amhara	Semara	68	110	70	95	19	65	181	36.2	19.8407	0	0	0	0
623	21-30	Male	Amhara	Semara	70	100	70	99	21	59	161	36.7	22.7615	1	0	1	0
624	21-30	Male	Afar	Semara	105	100	60	98	20	54	167	37.6	19.3625	1	0	1	0
625	41-50	Female	Amhara	Semara	83	120	70	99	18	70	164	36.7	26.0262	0	0	0	0
626	21-30	Male	Amhara	Semara	89	120	70	99	28	64	178	37.6	20.1995	0	1	1	0
627	≤20	Male	Amhara	Semara	84	120	60	98	24	60	174	35.8	19.8177	0	1	1	0
628	21-30	Male	Afar	Semara	80	90	70	98	19	56	164	36.5	20.8209	1	0	1	0
629	51-60	Male	Amhara	Semara	77	120	70	98	20	66	169	36.7	23.1084	0	0	0	0
630	21-30	Male	Afar	Semara	80	100	70	98	23	65	171	36.6	22.2291	1	1	2	1
631	21-30	Male	Amhara	Semara	108	110	80	98	22	64	179	35.9	19.9744	0	1	1	0
632	31-40	Female	Amhara	Semara	92	100	70	100	20	62	162	36.2	23.6244	1	0	1	0
633	21-30	Female	Amhara	Semara	85	100	70	99	18	47	159	37.5	18.591	1	0	1	0
634	21-30	Female	Amhara	Semara	85	100	60	100	27	60	158	37	24.0346	1	1	2	1
635	21-30	Male	Amhara	Semara	110	90	60	98	21	60	165	35.8	22.0386	1	0	1	0
636	31-40	Male	Amhara	Semara	104	110	80	95	21	84	176	35.8	27.1178	0	0	0	0
637	≤20	Female	Tigray	Semara	86	100	70	98	20	44	161	37.5	16.9747	1	0	1	0
638	21-30	Male	Afar	Semara	101	120	80	99	26	59	148	36	26.9357	0	1	1	0
639	31-40	Male	Afar	Semara	85	90	60	94	23	63	162	35.9	24.0055	1	1	2	1
640	21-30	Male	Amhara	Semara	77	120	100	99	20	53	164	37.1	19.7055	0	0	0	0
641	21-30	Male	Amhara	Semara	100	120	80	97	22	65	168	35.6	23.03	0	1	1	0
642	21-30	Male	Amhara	Semara	75	135	90	99	21	72	158	37	28.8415	0	0	0	0
643	21-30	Female	Amhara	Semara	80	100	60	99	19	58	161	36.3	22.3757	1	0	1	0
644	21-30	Female	Amhara	Semara	97	125	75	99	20	55	164	36.4	20.4491	0	0	0	0
645	21-30	Male	Afar	Semara	96	100	70	98	28	50	160	37	19.5312	1	1	2	1
646	51-60	Male	Afar	Semara	78	135	80	99	17	56	165	35.8	20.5693	0	0	0	0
647	41-50	Female	Amhara	Semara	88	120	80	99	22	70	168	36.4	24.8016	0	1	1	0
648	21-30	Male	Amhara	Semara	92	80	50	97	18	56	173	36.2	18.7109	1	0	1	0
649	21-30	Male	Afar	Semara	82	100	50	98	25	50	166	36.7	18.1449	1	1	2	1
650	≤20	Male	Amhara	Semara	65	90	60	98	23	65	161	36.1	25.0762	1	1	2	1
651	≤20	Male	Amhara	Semara	85	110	60	99	21	51	164	36.9	18.9619	0	0	0	0
652	≤20	Male	Afar	Semara	72	80	50	98	21	50	169	37	17.5064	1	0	1	0
653	≤20	Male	Amhara	Semara	64	110	70	94	19	55	166	37.1	19.9594	0	0	0	0
654	21-30	Female	Amhara	Semara	74	110	60	99	22	43	155	37.2	17.898	0	1	1	0
657	21-30	Female	Amhara	Semara	72	120	75	99	20	39	150	37.1	17.3333	0	0	0	0
658	31-40	Female	Oromo	Semara	72	130	70	93	21	60	149	36.3	27.0258	0	0	0	0
659	31-40	Male	Wolayita	Semara	82	130	80	99	19	61	172	36.8	20.6193	0	0	0	0
660	51-60	Male	Amhara	Semara	95	130	90	93	23	109	178	36.1	34.4022	0	1	1	0
661	31-40	Male	Amhara	Semara	75	140	100	98	19	50	171	37.6	17.0993	0	0	0	0
662	61-70	Male	Amhara	Semara	89	120	60	99	25	46	162	36.2	17.5278	0	1	1	0
663	21-30	Male	Amhara	Semara	56	90	60	96	17	65	163	36.1	24.4646	1	0	1	0
665	51-60	Male	Amhara	Semara	70	120	60	98	22	78	173	36.5	26.0617	0	1	1	0
666	21-30	Male	Afar	Semara	84	110	90	98	18	71	170	36.2	24.5675	0	0	0	0
667	21-30	Male	Afar	Semara	82	100	70	99	25	70	168	35.8	24.8016	1	1	2	1
668	21-30	Male	Amhara	Semara	113	110	80	99	19	44	156	36.8	18.0802	0	0	0	0
669	21-30	Female	Amhara	Semara	88	110	70	99	17	49	154	36.9	20.6612	0	0	0	0
670	21-30	Male	Afar	Semara	75	100	70	99	21	53	159	36.4	20.9644	1	0	1	0
671	≤20	Female	Afar	Semara	111	90	60	97	20	50	155	37.4	20.8117	1	0	1	0
672	31-40	Female	Amhara	Semara	87	130	90	99	26	76	162	36.9	28.959	0	1	1	0
673	51-60	Female	Amhara	Semara	85	140	80	98	24	49	149	35.8	22.0711	0	1	1	0
674	51-60	Male	Amhara	Semara	80	110	70	98	21	72	168	36.8	25.5102	0	0	0	0
675	41-50	Female	Amhara	Semara	81	140	80	99	24	68	160	36	26.5625	0	1	1	0
676	51-60	Male	Afar	Semara	94	120	80	97	17	79	173	36.3	26.3958	0	0	0	0
678	≤20	Female	Afar	Semara	83	90	60	99	22	40	152	37.6	17.313	1	1	2	1
679	41-50	Male	Tigray	Semara	69	110	70	98	19	49	161	37.3	18.9036	0	0	0	0
680	21-30	Female	Amhara	Semara	68	110	70	97	24	42	158	36	16.8242	0	1	1	0
681	21-30	Male	Afar	Semara	74	110	60	95	24	54	171	37.5	18.4672	0	1	1	0
682	21-30	Male	Afar	Semara	78	90	50	98	20	44	158	37.4	17.6254	1	0	1	0
683	≤20	Male	Afar	Semara	71	110	50	97	24	47	165	37.4	17.2635	0	1	1	0
685	61-70	Male	Afar	Semara	91	150	90	99	20	64	168	36.8	22.6757	0	0	0	0
687	≤20	Male	Amhara	Semara	67	120	80	99	18	50	161	36.7	19.2894	0	0	0	0
689	41-50	Male	Amhara	Semara	90	120	70	96	26	99	172	36.6	33.464	0	1	1	0
690	41-50	Female	Afar	Semara	85	150	100	100	20	69	164	36.4	25.6544	0	0	0	0
691	51-60	Male	Amhara	Semara	78	120	60	93	23	55	174	36.7	18.1662	0	1	1	0
694	31-40	Male	Amhara	Semara	94	100	70	98	27	76	174	36.6	25.1024	1	1	2	1
695	21-30	Male	Afar	Semara	86	100	60	98	22	63	171	36.1	21.5451	1	1	2	1
696	31-40	Male	other	Semara	94	100	80	98	20	62	170	36.6	21.4533	1	0	1	0
700	≤20	Male	Amhara	Semara	79	100	80	98	17	55	169	36.4	19.257	1	0	1	0
701	21-30	Male	Amhara	Semara	99	110	70	99	23	63	170	37	21.7993	0	1	1	0
702	≤20	Male	Afar	Semara	72	110	60	99	19	35	156	36.8	14.382	0	0	0	0
703	41-50	Male	Afar	Semara	89	90	60	98	21	45	164	36.6	16.7311	1	0	1	0
704	≤20	Male	Afar	Semara	65	110	70	94	20	38	162	36.9	14.4795	0	0	0	0
705	≤20	Male	Wolayita	Semara	70	120	80	98	20	60	165	36.7	22.0386	0	0	0	0
706	≤20	Male	Wolayita	Semara	87	130	70	98	18	55	167	36.6	19.721	0	0	0	0
707	≤20	Male	Wolayita	Semara	80	120	80	98	20	60	176	36.7	19.3698	0	0	0	0
708	≤20	Male	Wolayita	Semara	83	130	80	98	23	55	166	36.7	19.9594	0	1	1	0
709	31-40	Male	Afar	Semara	65	90	60	98	19	60	174	36.7	19.8177	1	0	1	0
710	41-50	Male	Afar	Semara	88	100	70	98	21	52	171	36.4	17.7832	1	0	1	0
711	41-50	Male	Afar	Semara	75	100	80	97	20	57	175	37.1	18.6122	1	0	1	0
712	21-30	Male	Amhara	Semara	86	120	60	97	22	56	170	36.4	19.3772	0	1	1	0
713	21-30	Female	Oromo	Semara	87	100	70	98	21	56	182	35.9	16.9062	1	0	1	0
714	31-40	Male	Oromo	Semara	81	150	100	96	21	99	172	36.6	33.464	0	0	0	0
715	21-30	Male	Amhara	Semara	77	140	60	98	20	59	170	36.5	20.4152	0	0	0	0
716	21-30	Male	Afar	Semara	90	90	60	98	18	60	175	36.5	19.5918	1	0	1	0
717	31-40	Male	Afar	Semara	94	110	80	97	19	41	161	36.4	15.8173	0	0	0	0
718	21-30	Male	Amhara	Semara	70	140	80	98	17	72	171	36.5	24.623	0	0	0	0
719	21-30	Female	Amhara	Semara	80	120	80	96	16	75	176	36.7	24.2123	0	0	0	0
720	21-30	Male	Amhara	Semara	56	110	70	100	22	61	183	36.3	18.2149	0	1	1	0
721	≤20	Male	Afar	Semara	76	100	70	96	34	54	175	36.7	17.6327	1	1	2	1
722	≤20	Male	Afar	Semara	79	110	80	99	21	56	171	36.6	19.1512	0	0	0	0
723	21-30	Male	Afar	Semara	68	120	80	100	19	50	160	36.5	19.5312	0	0	0	0
724	21-30	Female	Amhara	Semara	73	90	70	97	24	75	162	36.7	28.578	1	1	2	1
725	≤20	Male	Amhara	Semara	78	110	70	98	18	53	165	36.7	19.4674	0	0	0	0
726	≤20	Male	Afar	Semara	74	100	70	98	16	50	172	37	16.901	1	0	1	0
727	21-30	Male	Afar	Semara	73	110	80	99	20	41	172	37.3	13.8588	0	0	0	0
728	≤20	Male	Afar	Semara	90	110	70	98	18	49	171	36.1	16.7573	0	0	0	0
729	21-30	Male	Amhara	Semara	68	120	90	98	15	72	172	36.7	24.3375	0	0	0	0
730	31-40	Male	Afar	Semara	100	110	80	98	19	65	162	36.1	24.7676	0	0	0	0
731	21-30	Male	Afar	Semara	92	90	60	97	30	47	167	36.7	16.8525	1	1	2	1
732	31-40	Female	Afar	Semara	89	140	80	99	22	53	165	35.9	19.4674	0	1	1	0
733	31-40	Male	Afar	Semara	90	110	60	95	24	42	153	37.2	17.9418	0	1	1	0
735	≤20	Female	Afar	Semara	86	90	60	96	19	54	161	36.7	20.8325	1	0	1	0
736	41-50	Male	Afar	Semara	90	90	60	97	26	52	167	36	18.6453	1	1	2	1
737	31-40	Male	other	Semara	95	110	90	97	17	61	166	37	22.1367	0	0	0	0
738	21-30	Male	Afar	Semara	98	120	70	98	20	82	180	35.9	25.3086	0	0	0	0
739	41-50	Male	Afar	Semara	95	100	60	93	19	50	153	36	21.3593	1	0	1	0
740	41-50	Male	Amhara	Semara	77	110	70	98	20	66	172	36	22.3094	0	0	0	0
741	31-40	Female	Oromo	Semara	79	110	80	99	20	72	162	36.3	27.4348	0	0	0	0
743	51-60	Male	Afar	Semara	100	100	60	100	17	45	159	36.1	17.7999	1	0	1	0
744	21-30	Male	Afar	Semara	66	100	70	98	22	49	164	37.3	18.2183	1	1	2	1
745	≤20	Male	Amhara	Semara	84	110	70	98	24	55	159	36.2	21.7555	0	1	1	0
746	21-30	Male	Amhara	Semara	101	120	80	99	18	64	162	36.5	24.3865	0	0	0	0
747	31-40	Female	other	Semara	78	120	70	99	20	59	162	36.8	22.4813	0	0	0	0
748	21-30	Male	Afar	Semara	72	120	80	97	20	60	170	35.8	20.7612	0	0	0	0
750	31-40	Male	Amhara	Semara	88	100	70	97	20	75	181	36.1	22.8931	1	0	1	0
751	>70	Male	not stated	Semara	67	125	70	98	27	55	164	37.3	20.4491	0	1	1	0
752	31-40	Male	Amhara	Semara	88	90	60	99	17	61	171	36.1	20.8611	1	0	1	0
753	31-40	Male	Amhara	Semara	91	110	90	96	20	85	169	36	29.7609	0	0	0	0
754	51-60	Male	Oromo	Semara	98	100	60	98	24	55	170	37	19.0311	1	1	2	1
757	31-40	Female	Afar	Semara	91	100	70	99	23	62	148	37	28.3053	1	1	2	1
758	≤20	Male	Afar	Semara	61	120	80	98	15	71	165	36	26.079	0	0	0	0
759	21-30	Male	Amhara	Semara	82	110	50	96	20	56	165	36	20.5693	0	0	0	0
760	21-30	Male	Amhara	Semara	79	120	90	99	21	76	175	37.4	24.8163	0	0	0	0
761	21-30	Male	Amhara	Semara	67	100	70	98	20	57	163	37.3	21.4536	1	0	1	0
762	41-50	Male	Afar	Semara	97	120	60	98	21	81	172	37.2	27.3797	0	0	0	0
763	21-30	Male	Amhara	Semara	68	120	90	98	24	64	167	36.6	22.9481	0	1	1	0
764	21-30	Male	Amhara	Semara	92	90	70	99	22	59	171	36.8	20.1771	1	1	2	1
765	41-50	Male	Afar	Semara	114	90	60	94	26	65	177	36.8	20.7476	1	1	2	1
766	21-30	Male	Amhara	Semara	68	100	60	98	20	52	174	37.1	17.1753	1	0	1	0
767	31-40	Male	Amhara	Semara	100	110	80	97	19	62	167	35.7	22.231	0	0	0	0
768	41-50	Male	Afar	Semara	73	100	80	99	21	50	152	36.1	21.6413	1	0	1	0
769	≤20	Female	Amhara	Semara	81	100	60	98	20	52	168	37.5	18.424	1	0	1	0
771	31-40	Male	Amhara	Semara	65	120	80	97	19	64	169	36.1	22.4082	0	0	0	0
772	21-30	Male	Amhara	Semara	132	130	80	98	21	55	173	36.6	18.3768	0	0	0	0
773	21-30	Male	Amhara	Semara	80	115	75	97	21	64	167	36.9	22.9481	0	0	0	0
774	31-40	Female	Amhara	Semara	85	100	60	97	21	49	155	36	20.3954	1	0	1	0
775	31-40	Male	Wolayita	Semara	83	120	70	98	21	64	169	36.8	22.4082	0	0	0	0
776	31-40	Male	Amhara	Semara	69	90	70	98	18	53	173	37.1	17.7086	1	0	1	0
777	31-40	Male	Amhara	Semara	95	90	70	98	19	74	165	36.1	27.1809	1	0	1	0
778	≤20	Male	other	Semara	66	110	70	98	26	53	170	36.5	18.3391	0	1	1	0
779	21-30	Male	Amhara	Semara	70	110	70	99	21	54	171	37	18.4672	0	0	0	0
780	31-40	Male	Amhara	Semara	97	110	84	97	22	69	177	36.2	22.0243	0	1	1	0
781	21-30	Male	Afar	Semara	82	100	80	90	27	55	168	36.7	19.487	1	1	2	1
782	21-30	Male	Afar	Semara	81	90	60	98	19	61	173	36.8	20.3816	1	0	1	0
783	21-30	Male	Afar	Semara	68	110	80	100	20	60	178	35.8	18.937	0	0	0	0
